# Supplementary material for: Nickel-catalyzed cyclization of alkyne-nitriles with organoboronic acids involving anti-carbometalation of alkynes
Source: Chem Sci. 2016 May 19;7(9):5815–20. doi: 10.1039/c6sc01191h (PMC6021782; doi:10.1039/c6sc01191h)
Supplement: Supplementary file 2 [file SC-007-C6SC01191H-s002.cif]

# Electronic Supplementary Material (ESI) for Chemical Science.
# This journal is © The Royal Society of Chemistry 2016

####################################################################### 
# 
# This file contains crystal structure data downloaded from the 
# Cambridge Structural Database (CSD) hosted by the Cambridge 
# Crystallographic Data Centre (CCDC).
# 
# Full information about CCDC data access policies and citation 
# guidelines are available at http://www.ccdc.cam.ac.uk/access/V1 
# 
# Audit and citation data items may have been added by the CCDC. 
# Please retain this information to preserve the provenance of 
# this file and to allow appropriate attribution of the data. 
# 
#######################################################################

data_cd15214
_database_code_depnum_ccdc_archive 'CCDC 1440646'
_audit_update_record             
;
2015-12-04 deposited with the CCDC.
2016-05-19 downloaded from the CCDC.
;

_audit_creation_method           SHELXL-2013
_chemical_name_systematic        
; 
 ? 
;
_chemical_name_common            ?
_chemical_melting_point          ?
_chemical_formula_moiety         ?
_chemical_formula_sum            'C28 H30 Cl N O Si'
_chemical_formula_weight         460.07

loop_
_atom_type_symbol
_atom_type_description
_atom_type_scat_dispersion_real
_atom_type_scat_dispersion_imag
_atom_type_scat_source
C C 0.0033 0.0016 'International Tables Vol C Tables 4.2.6.8 and 6.1.1.4'
H H 0.0000 0.0000 'International Tables Vol C Tables 4.2.6.8 and 6.1.1.4'
N N 0.0061 0.0033 'International Tables Vol C Tables 4.2.6.8 and 6.1.1.4'
O O 0.0106 0.0060 'International Tables Vol C Tables 4.2.6.8 and 6.1.1.4'
Si Si 0.0817 0.0704 'International Tables Vol C Tables 4.2.6.8 and 6.1.1.4'
Cl Cl 0.1484 0.1585 'International Tables Vol C Tables 4.2.6.8 and 6.1.1.4'

_space_group_crystal_system      monoclinic
_space_group_IT_number           14
_space_group_name_H-M_alt        'P 21/c'
_space_group_name_Hall           '-P 2ybc'

_shelx_space_group_comment       
; 
The symmetry employed for this shelxl refinement is uniquely defined 
by the following loop, which should always be used as a source of 
symmetry information in preference to the above space-group names. 
They are only intended as comments. 
;

loop_
_space_group_symop_operation_xyz
'x, y, z'
'-x, y+1/2, -z+1/2'
'-x, -y, -z'
'x, -y-1/2, z-1/2'

_cell_length_a                   20.437(9)
_cell_length_b                   16.874(8)
_cell_length_c                   7.416(4)
_cell_angle_alpha                90
_cell_angle_beta                 96.712(8)
_cell_angle_gamma                90
_cell_volume                     2540(2)
_cell_formula_units_Z            4
_cell_measurement_temperature    273(2)
_cell_measurement_reflns_used    1221
_cell_measurement_theta_min      4.688
_cell_measurement_theta_max      36.357

_exptl_crystal_description       prismatic
_exptl_crystal_colour            colorless
_exptl_crystal_density_meas      ?
_exptl_crystal_density_method    ?
_exptl_crystal_density_diffrn    1.203
_exptl_crystal_F_000             976
_exptl_transmission_factor_min   ?
_exptl_transmission_factor_max   ?
_exptl_crystal_size_max          0.180
_exptl_crystal_size_mid          0.140
_exptl_crystal_size_min          0.110
_exptl_absorpt_coefficient_mu    0.217
_shelx_estimated_absorpt_T_min   0.962
_shelx_estimated_absorpt_T_max   0.976
_exptl_absorpt_correction_type   multi-scan
_exptl_absorpt_correction_T_min  0.5966
_exptl_absorpt_correction_T_max  0.7457
_exptl_absorpt_process_details   sadabs

_exptl_special_details           
; 
 ? 
;

_diffrn_ambient_temperature      273(2)
_diffrn_radiation_wavelength     0.71073
_diffrn_radiation_type           MoK\a
_diffrn_source                   ?
_diffrn_measurement_device_type  'Bruker APEX-II CCD'
_diffrn_measurement_method       '\f and \w scans'
_diffrn_detector_area_resol_mean ?
_diffrn_reflns_number            13745
_diffrn_reflns_av_unetI/netI     0.0913
_diffrn_reflns_av_R_equivalents  0.0918
_diffrn_reflns_limit_h_min       -24
_diffrn_reflns_limit_h_max       22
_diffrn_reflns_limit_k_min       -18
_diffrn_reflns_limit_k_max       20
_diffrn_reflns_limit_l_min       -8
_diffrn_reflns_limit_l_max       8
_diffrn_reflns_theta_min         2.007
_diffrn_reflns_theta_max         24.999
_diffrn_reflns_theta_full        25.242
_diffrn_measured_fraction_theta_max 0.999
_diffrn_measured_fraction_theta_full 0.973
_diffrn_reflns_Laue_measured_fraction_max 0.999
_diffrn_reflns_Laue_measured_fraction_full 0.973
_diffrn_reflns_point_group_measured_fraction_max 0.999
_diffrn_reflns_point_group_measured_fraction_full 0.973
_reflns_number_total             4468
_reflns_number_gt                2733
_reflns_threshold_expression     'I > 2\s(I)'
_reflns_Friedel_coverage         0.000
_reflns_Friedel_fraction_max     .
_reflns_Friedel_fraction_full    .

_reflns_special_details          
; 
 Reflections were merged by SHELXL according to the crystal 
 class for the calculation of statistics and refinement. 
  
 _reflns_Friedel_fraction is defined as the number of unique 
 Friedel pairs measured divided by the number that would be 
 possible theoretically, ignoring centric projections and 
 systematic absences. 
;

_computing_data_collection       'Bruker APEX2'
_computing_cell_refinement       'Bruker SAINT'
_computing_data_reduction        'Bruker SAINT'
_computing_structure_solution    'SHELXS-97 (Sheldrick, 2008)'
_computing_structure_refinement  'SHELXL-2013 (Sheldrick, 2013)'
_computing_molecular_graphics    'Bruker SHELXTL'
_computing_publication_material  'Bruker SHELXTL'

_refine_special_details          
; 
 ? 
;
_refine_ls_structure_factor_coef Fsqd
_refine_ls_matrix_type           full
_refine_ls_weighting_scheme      calc
_refine_ls_weighting_details     
'w=1/[\s^2^(Fo^2^)+(0.1041P)^2^+3.1510P] where P=(Fo^2^+2Fc^2^)/3'
_atom_sites_solution_primary     ?
_atom_sites_solution_secondary   ?
_atom_sites_solution_hydrogens   geom
_refine_ls_hydrogen_treatment    constr
_refine_ls_extinction_method     none
_refine_ls_extinction_coef       .
_refine_ls_number_reflns         4468
_refine_ls_number_parameters     294
_refine_ls_number_restraints     0
_refine_ls_R_factor_all          0.1712
_refine_ls_R_factor_gt           0.1143
_refine_ls_wR_factor_ref         0.2760
_refine_ls_wR_factor_gt          0.2462
_refine_ls_goodness_of_fit_ref   1.133
_refine_ls_restrained_S_all      1.133
_refine_ls_shift/su_max          0.001
_refine_ls_shift/su_mean         0.000

loop_
_atom_site_label
_atom_site_type_symbol
_atom_site_fract_x
_atom_site_fract_y
_atom_site_fract_z
_atom_site_U_iso_or_equiv
_atom_site_adp_type
_atom_site_occupancy
_atom_site_site_symmetry_order
_atom_site_calc_flag
_atom_site_refinement_flags_posn
_atom_site_refinement_flags_adp
_atom_site_refinement_flags_occupancy
_atom_site_disorder_assembly
_atom_site_disorder_group
Cl1 Cl 0.35364(10) 0.73237(13) 0.7376(3) 0.0880(7) Uani 1 1 d . . . . .
Si1 Si 0.16788(8) 0.51568(10) 1.0077(2) 0.0432(5) Uani 1 1 d . . . . .
N1 N 0.2685(3) 0.2572(4) 0.4206(9) 0.086(2) Uani 1 1 d . . . . .
H1D H 0.3098 0.2490 0.4167 0.104 Uiso 1 1 calc R U . . .
H1E H 0.2399 0.2241 0.3705 0.104 Uiso 1 1 calc R U . . .
O1 O 0.18300(17) 0.5160(2) 0.7917(5) 0.0438(10) Uani 1 1 d . . . . .
C1 C 0.1787(3) 0.3357(4) 0.5125(8) 0.0495(15) Uani 1 1 d . . . . .
C2 C 0.1307(4) 0.2852(4) 0.4233(8) 0.0603(18) Uani 1 1 d . . . . .
H2 H 0.1439 0.2410 0.3619 0.072 Uiso 1 1 calc R U . . .
C3 C 0.0657(4) 0.2996(5) 0.4249(10) 0.071(2) Uani 1 1 d . . . . .
H3 H 0.0349 0.2643 0.3681 0.085 Uiso 1 1 calc R U . . .
C4 C 0.0443(3) 0.3659(5) 0.5096(9) 0.066(2) Uani 1 1 d . . . . .
H4 H -0.0005 0.3759 0.5078 0.079 Uiso 1 1 calc R U . . .
C5 C 0.0892(3) 0.4165(4) 0.5955(8) 0.0542(17) Uani 1 1 d . . . . .
H5 H 0.0746 0.4615 0.6513 0.065 Uiso 1 1 calc R U . . .
C6 C 0.1573(3) 0.4028(3) 0.6025(7) 0.0411(14) Uani 1 1 d . . . . .
C7 C 0.2051(3) 0.4540(3) 0.6957(7) 0.0378(13) Uani 1 1 d . . . . .
C8 C 0.2713(3) 0.4431(3) 0.6858(7) 0.0421(14) Uani 1 1 d . . . . .
C9 C 0.2927(3) 0.3779(4) 0.5889(8) 0.0480(15) Uani 1 1 d . . . . .
C10 C 0.2478(3) 0.3242(4) 0.5079(8) 0.0536(16) Uani 1 1 d . . . . .
C11 C 0.3655(3) 0.3680(4) 0.5694(8) 0.0527(16) Uani 1 1 d . . . . .
C12 C 0.3954(3) 0.4169(4) 0.4600(9) 0.0635(19) Uani 1 1 d . . . . .
H12 H 0.3713 0.4574 0.3984 0.076 Uiso 1 1 calc R U . . .
C13 C 0.4615(3) 0.4074(5) 0.4382(10) 0.076(2) Uani 1 1 d . . . . .
H13 H 0.4814 0.4418 0.3634 0.091 Uiso 1 1 calc R U . . .
C14 C 0.4969(4) 0.3485(5) 0.5253(11) 0.078(2) Uani 1 1 d . . . . .
H14 H 0.5412 0.3422 0.5108 0.093 Uiso 1 1 calc R U . . .
C15 C 0.4680(4) 0.2994(6) 0.6321(12) 0.093(3) Uani 1 1 d . . . . .
H15 H 0.4923 0.2587 0.6924 0.112 Uiso 1 1 calc R U . . .
C16 C 0.4029(4) 0.3081(5) 0.6541(11) 0.091(3) Uani 1 1 d . . . . .
H16 H 0.3834 0.2727 0.7279 0.109 Uiso 1 1 calc R U . . .
C17 C 0.3205(3) 0.5013(4) 0.7736(8) 0.0506(16) Uani 1 1 d . . . . .
C18 C 0.3155(3) 0.5794(4) 0.7226(8) 0.0527(17) Uani 1 1 d . . . . .
H18 H 0.2823 0.5956 0.6338 0.063 Uiso 1 1 calc R U . . .
C19 C 0.3608(3) 0.6347(4) 0.8051(9) 0.0581(18) Uani 1 1 d . . . . .
C20 C 0.4086(3) 0.6117(5) 0.9350(11) 0.069(2) Uani 1 1 d . . . . .
H20 H 0.4378 0.6491 0.9901 0.082 Uiso 1 1 calc R U . . .
C21 C 0.4145(3) 0.5362(6) 0.9857(10) 0.074(2) Uani 1 1 d . . . . .
H21 H 0.4484 0.5211 1.0739 0.089 Uiso 1 1 calc R U . . .
C22 C 0.3706(3) 0.4796(5) 0.9075(9) 0.0632(19) Uani 1 1 d . . . . .
H22 H 0.3747 0.4271 0.9450 0.076 Uiso 1 1 calc R U . . .
C23 C 0.2422(4) 0.4894(7) 1.1600(10) 0.119(4) Uani 1 1 d . . . . .
H23A H 0.2546 0.4358 1.1367 0.179 Uiso 1 1 calc R U . . .
H23B H 0.2333 0.4941 1.2838 0.179 Uiso 1 1 calc R U . . .
H23C H 0.2774 0.5246 1.1390 0.179 Uiso 1 1 calc R U . . .
C24 C 0.1027(4) 0.4430(4) 1.0465(10) 0.085(3) Uani 1 1 d . . . . .
H24A H 0.0636 0.4542 0.9657 0.127 Uiso 1 1 calc R U . . .
H24B H 0.0931 0.4468 1.1698 0.127 Uiso 1 1 calc R U . . .
H24C H 0.1177 0.3904 1.0239 0.127 Uiso 1 1 calc R U . . .
C25 C 0.1389(3) 0.6185(4) 1.0474(9) 0.0608(18) Uani 1 1 d . . . . .
C26 C 0.0832(4) 0.6420(5) 0.9046(15) 0.111(3) Uani 1 1 d . . . . .
H26A H 0.0492 0.6025 0.8982 0.167 Uiso 1 1 calc R U . . .
H26B H 0.0996 0.6462 0.7888 0.167 Uiso 1 1 calc R U . . .
H26C H 0.0656 0.6922 0.9361 0.167 Uiso 1 1 calc R U . . .
C27 C 0.1147(6) 0.6219(6) 1.2341(14) 0.135(4) Uani 1 1 d . . . . .
H27A H 0.1001 0.6746 1.2566 0.202 Uiso 1 1 calc R U . . .
H27B H 0.1501 0.6077 1.3252 0.202 Uiso 1 1 calc R U . . .
H27C H 0.0789 0.5854 1.2380 0.202 Uiso 1 1 calc R U . . .
C28 C 0.1955(5) 0.6778(5) 1.0361(15) 0.115(4) Uani 1 1 d . . . . .
H28A H 0.2059 0.6805 0.9133 0.173 Uiso 1 1 calc R U . . .
H28B H 0.2336 0.6607 1.1144 0.173 Uiso 1 1 calc R U . . .
H28C H 0.1823 0.7293 1.0735 0.173 Uiso 1 1 calc R U . . .

loop_
_atom_site_aniso_label
_atom_site_aniso_U_11
_atom_site_aniso_U_22
_atom_site_aniso_U_33
_atom_site_aniso_U_23
_atom_site_aniso_U_13
_atom_site_aniso_U_12
Cl1 0.0808(14) 0.0760(14) 0.1064(17) 0.0114(12) 0.0075(12) -0.0179(11)
Si1 0.0432(9) 0.0477(10) 0.0405(9) 0.0002(8) 0.0120(7) 0.0101(8)
N1 0.081(5) 0.075(5) 0.108(5) -0.040(4) 0.030(4) 0.007(3)
O1 0.042(2) 0.047(2) 0.044(2) -0.0008(19) 0.0135(17) 0.0080(18)
C1 0.065(4) 0.051(4) 0.034(3) 0.004(3) 0.014(3) -0.001(3)
C2 0.081(5) 0.057(4) 0.044(4) -0.009(3) 0.011(4) -0.015(4)
C3 0.077(5) 0.083(6) 0.052(4) -0.002(4) 0.006(4) -0.031(4)
C4 0.050(4) 0.101(6) 0.047(4) 0.000(4) 0.006(3) -0.017(4)
C5 0.050(4) 0.067(4) 0.048(4) -0.001(3) 0.013(3) -0.002(3)
C6 0.040(3) 0.050(4) 0.033(3) 0.007(3) 0.008(3) 0.001(3)
C7 0.042(3) 0.042(3) 0.031(3) 0.009(3) 0.013(2) 0.006(3)
C8 0.044(3) 0.051(4) 0.033(3) 0.002(3) 0.013(3) -0.001(3)
C9 0.052(4) 0.056(4) 0.038(3) 0.005(3) 0.014(3) 0.011(3)
C10 0.061(4) 0.063(4) 0.039(4) 0.002(3) 0.013(3) 0.010(3)
C11 0.053(4) 0.064(4) 0.045(4) -0.004(3) 0.022(3) 0.016(3)
C12 0.056(4) 0.080(5) 0.058(4) 0.015(4) 0.020(3) 0.016(4)
C13 0.062(5) 0.098(6) 0.071(5) 0.022(5) 0.024(4) 0.013(4)
C14 0.058(4) 0.103(7) 0.076(5) 0.010(5) 0.024(4) 0.014(4)
C15 0.075(5) 0.116(7) 0.095(6) 0.036(6) 0.039(5) 0.055(5)
C16 0.084(6) 0.103(7) 0.095(6) 0.046(5) 0.050(5) 0.048(5)
C17 0.049(4) 0.059(4) 0.048(4) 0.004(3) 0.024(3) 0.015(3)
C18 0.036(3) 0.078(5) 0.045(4) 0.001(3) 0.009(3) 0.002(3)
C19 0.044(4) 0.069(5) 0.063(4) 0.012(4) 0.013(3) 0.011(3)
C20 0.056(4) 0.074(5) 0.080(5) 0.001(4) 0.025(4) 0.001(4)
C21 0.036(4) 0.113(7) 0.072(5) 0.006(5) -0.001(3) 0.008(4)
C22 0.047(4) 0.088(5) 0.056(4) 0.007(4) 0.011(3) 0.012(4)
C23 0.093(6) 0.216(12) 0.050(5) 0.036(6) 0.011(4) 0.066(7)
C24 0.127(7) 0.066(5) 0.070(5) -0.002(4) 0.051(5) -0.037(5)
C25 0.068(4) 0.049(4) 0.069(5) -0.016(3) 0.025(4) -0.002(3)
C26 0.086(6) 0.086(7) 0.162(10) 0.021(6) 0.015(6) 0.043(5)
C27 0.203(11) 0.092(7) 0.128(8) -0.043(7) 0.095(8) 0.017(7)
C28 0.117(8) 0.071(6) 0.161(10) -0.028(6) 0.030(7) -0.037(5)

_geom_special_details            
; 
 All esds (except the esd in the dihedral angle between two l.s. planes) 
 are estimated using the full covariance matrix.  The cell esds are taken 
 into account individually in the estimation of esds in distances, angles 
 and torsion angles; correlations between esds in cell parameters are only 
 used when they are defined by crystal symmetry.  An approximate (isotropic) 
 treatment of cell esds is used for estimating esds involving l.s. planes. 
;

loop_
_geom_bond_atom_site_label_1
_geom_bond_atom_site_label_2
_geom_bond_distance
_geom_bond_site_symmetry_2
_geom_bond_publ_flag
Cl1 C19 1.723(7) . ?
Si1 O1 1.666(4) . ?
Si1 C23 1.837(8) . ?
Si1 C24 1.858(7) . ?
Si1 C25 1.868(7) . ?
N1 C10 1.392(8) . ?
N1 H1D 0.8600 . ?
N1 H1E 0.8600 . ?
O1 C7 1.372(6) . ?
C1 C2 1.405(9) . ?
C1 C6 1.409(8) . ?
C1 C10 1.430(9) . ?
C2 C3 1.352(10) . ?
C2 H2 0.9300 . ?
C3 C4 1.380(10) . ?
C3 H3 0.9300 . ?
C4 C5 1.356(9) . ?
C4 H4 0.9300 . ?
C5 C6 1.406(8) . ?
C5 H5 0.9300 . ?
C6 C7 1.422(8) . ?
C7 C8 1.374(7) . ?
C8 C9 1.411(8) . ?
C8 C17 1.500(9) . ?
C9 C10 1.377(9) . ?
C9 C11 1.521(8) . ?
C11 C12 1.352(9) . ?
C11 C16 1.373(9) . ?
C12 C13 1.389(9) . ?
C12 H12 0.9300 . ?
C13 C14 1.349(10) . ?
C13 H13 0.9300 . ?
C14 C15 1.331(10) . ?
C14 H14 0.9300 . ?
C15 C16 1.368(10) . ?
C15 H15 0.9300 . ?
C16 H16 0.9300 . ?
C17 C18 1.372(8) . ?
C17 C22 1.389(9) . ?
C18 C19 1.403(9) . ?
C18 H18 0.9300 . ?
C19 C20 1.347(9) . ?
C20 C21 1.331(10) . ?
C20 H20 0.9300 . ?
C21 C22 1.390(10) . ?
C21 H21 0.9300 . ?
C22 H22 0.9300 . ?
C23 H23A 0.9600 . ?
C23 H23B 0.9600 . ?
C23 H23C 0.9600 . ?
C24 H24A 0.9600 . ?
C24 H24B 0.9600 . ?
C24 H24C 0.9600 . ?
C25 C26 1.513(11) . ?
C25 C27 1.524(11) . ?
C25 C28 1.539(10) . ?
C26 H26A 0.9600 . ?
C26 H26B 0.9600 . ?
C26 H26C 0.9600 . ?
C27 H27A 0.9600 . ?
C27 H27B 0.9600 . ?
C27 H27C 0.9600 . ?
C28 H28A 0.9600 . ?
C28 H28B 0.9600 . ?
C28 H28C 0.9600 . ?

loop_
_geom_angle_atom_site_label_1
_geom_angle_atom_site_label_2
_geom_angle_atom_site_label_3
_geom_angle
_geom_angle_site_symmetry_1
_geom_angle_site_symmetry_3
_geom_angle_publ_flag
O1 Si1 C23 111.0(3) . . ?
O1 Si1 C24 111.6(3) . . ?
C23 Si1 C24 107.6(5) . . ?
O1 Si1 C25 104.2(3) . . ?
C23 Si1 C25 112.5(4) . . ?
C24 Si1 C25 110.0(3) . . ?
C10 N1 H1D 120.0 . . ?
C10 N1 H1E 120.0 . . ?
H1D N1 H1E 120.0 . . ?
C7 O1 Si1 127.3(3) . . ?
C2 C1 C6 118.2(6) . . ?
C2 C1 C10 122.9(6) . . ?
C6 C1 C10 118.8(6) . . ?
C3 C2 C1 121.3(7) . . ?
C3 C2 H2 119.4 . . ?
C1 C2 H2 119.4 . . ?
C2 C3 C4 120.9(7) . . ?
C2 C3 H3 119.6 . . ?
C4 C3 H3 119.6 . . ?
C5 C4 C3 119.5(7) . . ?
C5 C4 H4 120.3 . . ?
C3 C4 H4 120.3 . . ?
C4 C5 C6 121.7(6) . . ?
C4 C5 H5 119.1 . . ?
C6 C5 H5 119.1 . . ?
C5 C6 C1 118.4(6) . . ?
C5 C6 C7 122.6(5) . . ?
C1 C6 C7 119.0(5) . . ?
O1 C7 C8 121.1(5) . . ?
O1 C7 C6 117.8(5) . . ?
C8 C7 C6 121.1(5) . . ?
C7 C8 C9 119.8(5) . . ?
C7 C8 C17 120.2(5) . . ?
C9 C8 C17 119.9(5) . . ?
C10 C9 C8 120.3(5) . . ?
C10 C9 C11 119.7(6) . . ?
C8 C9 C11 119.9(6) . . ?
C9 C10 N1 120.9(6) . . ?
C9 C10 C1 120.6(6) . . ?
N1 C10 C1 118.4(6) . . ?
C12 C11 C16 117.2(6) . . ?
C12 C11 C9 120.4(6) . . ?
C16 C11 C9 122.4(6) . . ?
C11 C12 C13 120.9(7) . . ?
C11 C12 H12 119.6 . . ?
C13 C12 H12 119.6 . . ?
C14 C13 C12 120.3(7) . . ?
C14 C13 H13 119.9 . . ?
C12 C13 H13 119.9 . . ?
C15 C14 C13 119.6(7) . . ?
C15 C14 H14 120.2 . . ?
C13 C14 H14 120.2 . . ?
C14 C15 C16 120.6(7) . . ?
C14 C15 H15 119.7 . . ?
C16 C15 H15 119.7 . . ?
C15 C16 C11 121.5(7) . . ?
C15 C16 H16 119.3 . . ?
C11 C16 H16 119.3 . . ?
C18 C17 C22 118.4(6) . . ?
C18 C17 C8 119.0(6) . . ?
C22 C17 C8 122.6(6) . . ?
C17 C18 C19 119.6(6) . . ?
C17 C18 H18 120.2 . . ?
C19 C18 H18 120.2 . . ?
C20 C19 C18 120.4(7) . . ?
C20 C19 Cl1 120.9(6) . . ?
C18 C19 Cl1 118.7(5) . . ?
C21 C20 C19 120.9(8) . . ?
C21 C20 H20 119.6 . . ?
C19 C20 H20 119.6 . . ?
C20 C21 C22 120.4(7) . . ?
C20 C21 H21 119.8 . . ?
C22 C21 H21 119.8 . . ?
C17 C22 C21 120.3(7) . . ?
C17 C22 H22 119.9 . . ?
C21 C22 H22 119.9 . . ?
Si1 C23 H23A 109.5 . . ?
Si1 C23 H23B 109.5 . . ?
H23A C23 H23B 109.5 . . ?
Si1 C23 H23C 109.5 . . ?
H23A C23 H23C 109.5 . . ?
H23B C23 H23C 109.5 . . ?
Si1 C24 H24A 109.5 . . ?
Si1 C24 H24B 109.5 . . ?
H24A C24 H24B 109.5 . . ?
Si1 C24 H24C 109.5 . . ?
H24A C24 H24C 109.5 . . ?
H24B C24 H24C 109.5 . . ?
C26 C25 C27 109.2(7) . . ?
C26 C25 C28 107.4(7) . . ?
C27 C25 C28 110.5(7) . . ?
C26 C25 Si1 111.1(5) . . ?
C27 C25 Si1 108.6(6) . . ?
C28 C25 Si1 109.9(5) . . ?
C25 C26 H26A 109.5 . . ?
C25 C26 H26B 109.5 . . ?
H26A C26 H26B 109.5 . . ?
C25 C26 H26C 109.5 . . ?
H26A C26 H26C 109.5 . . ?
H26B C26 H26C 109.5 . . ?
C25 C27 H27A 109.5 . . ?
C25 C27 H27B 109.5 . . ?
H27A C27 H27B 109.5 . . ?
C25 C27 H27C 109.5 . . ?
H27A C27 H27C 109.5 . . ?
H27B C27 H27C 109.5 . . ?
C25 C28 H28A 109.5 . . ?
C25 C28 H28B 109.5 . . ?
H28A C28 H28B 109.5 . . ?
C25 C28 H28C 109.5 . . ?
H28A C28 H28C 109.5 . . ?
H28B C28 H28C 109.5 . . ?

loop_
_geom_torsion_atom_site_label_1
_geom_torsion_atom_site_label_2
_geom_torsion_atom_site_label_3
_geom_torsion_atom_site_label_4
_geom_torsion
_geom_torsion_site_symmetry_1
_geom_torsion_site_symmetry_2
_geom_torsion_site_symmetry_3
_geom_torsion_site_symmetry_4
_geom_torsion_publ_flag
C23 Si1 O1 C7 59.1(6) . . . . ?
C24 Si1 O1 C7 -60.9(5) . . . . ?
C25 Si1 O1 C7 -179.6(4) . . . . ?
C6 C1 C2 C3 -0.8(9) . . . . ?
C10 C1 C2 C3 -177.4(6) . . . . ?
C1 C2 C3 C4 2.1(11) . . . . ?
C2 C3 C4 C5 -1.3(11) . . . . ?
C3 C4 C5 C6 -0.7(10) . . . . ?
C4 C5 C6 C1 1.9(9) . . . . ?
C4 C5 C6 C7 -178.4(6) . . . . ?
C2 C1 C6 C5 -1.2(8) . . . . ?
C10 C1 C6 C5 175.6(5) . . . . ?
C2 C1 C6 C7 179.2(5) . . . . ?
C10 C1 C6 C7 -4.1(8) . . . . ?
Si1 O1 C7 C8 -92.7(6) . . . . ?
Si1 O1 C7 C6 89.1(5) . . . . ?
C5 C6 C7 O1 4.4(8) . . . . ?
C1 C6 C7 O1 -175.9(5) . . . . ?
C5 C6 C7 C8 -173.9(5) . . . . ?
C1 C6 C7 C8 5.8(8) . . . . ?
O1 C7 C8 C9 178.8(5) . . . . ?
C6 C7 C8 C9 -3.0(8) . . . . ?
O1 C7 C8 C17 -2.8(8) . . . . ?
C6 C7 C8 C17 175.4(5) . . . . ?
C7 C8 C9 C10 -1.6(9) . . . . ?
C17 C8 C9 C10 -180.0(5) . . . . ?
C7 C8 C9 C11 176.8(5) . . . . ?
C17 C8 C9 C11 -1.6(8) . . . . ?
C8 C9 C10 N1 -176.3(6) . . . . ?
C11 C9 C10 N1 5.2(9) . . . . ?
C8 C9 C10 C1 3.3(9) . . . . ?
C11 C9 C10 C1 -175.2(5) . . . . ?
C2 C1 C10 C9 176.2(6) . . . . ?
C6 C1 C10 C9 -0.4(9) . . . . ?
C2 C1 C10 N1 -4.2(9) . . . . ?
C6 C1 C10 N1 179.2(6) . . . . ?
C10 C9 C11 C12 106.6(8) . . . . ?
C8 C9 C11 C12 -71.8(8) . . . . ?
C10 C9 C11 C16 -70.6(9) . . . . ?
C8 C9 C11 C16 111.0(8) . . . . ?
C16 C11 C12 C13 -1.4(11) . . . . ?
C9 C11 C12 C13 -178.7(7) . . . . ?
C11 C12 C13 C14 0.6(12) . . . . ?
C12 C13 C14 C15 0.1(13) . . . . ?
C13 C14 C15 C16 0.1(15) . . . . ?
C14 C15 C16 C11 -0.9(15) . . . . ?
C12 C11 C16 C15 1.5(13) . . . . ?
C9 C11 C16 C15 178.8(8) . . . . ?
C7 C8 C17 C18 -57.9(8) . . . . ?
C9 C8 C17 C18 120.4(6) . . . . ?
C7 C8 C17 C22 120.8(6) . . . . ?
C9 C8 C17 C22 -60.8(8) . . . . ?
C22 C17 C18 C19 0.4(9) . . . . ?
C8 C17 C18 C19 179.2(5) . . . . ?
C17 C18 C19 C20 -0.7(9) . . . . ?
C17 C18 C19 Cl1 179.6(5) . . . . ?
C18 C19 C20 C21 1.1(10) . . . . ?
Cl1 C19 C20 C21 -179.2(6) . . . . ?
C19 C20 C21 C22 -1.3(11) . . . . ?
C18 C17 C22 C21 -0.6(9) . . . . ?
C8 C17 C22 C21 -179.3(6) . . . . ?
C20 C21 C22 C17 1.0(10) . . . . ?
O1 Si1 C25 C26 52.3(6) . . . . ?
C23 Si1 C25 C26 172.6(6) . . . . ?
C24 Si1 C25 C26 -67.5(6) . . . . ?
O1 Si1 C25 C27 172.4(6) . . . . ?
C23 Si1 C25 C27 -67.2(7) . . . . ?
C24 Si1 C25 C27 52.7(7) . . . . ?
O1 Si1 C25 C28 -66.5(6) . . . . ?
C23 Si1 C25 C28 53.9(7) . . . . ?
C24 Si1 C25 C28 173.7(6) . . . . ?

_refine_diff_density_max         0.739
_refine_diff_density_min         -0.375
_refine_diff_density_rms         0.069

_shelxl_version_number           2013-4

_shelx_res_file                  
; 
TITL cd15214 in P2(1)/c 
CELL 0.71073 20.4369 16.8741 7.4160 90.000 96.712 90.000 
ZERR 4.00 0.0094 0.0081 0.0035 0.000 0.008 0.000 
LATT 1 
SYMM -x, y+1/2, -z+1/2 
SFAC C  H  N  O  Si Cl 
UNIT 112 120 4 4 4 4 
OMIT    1   0   0 
OMIT     5   2   3 
OMIT     5   3   2 
OMIT  -3.00  50.00 
L.S. 8 
ACTA 
BOND $H 
FMAP 2 
PLAN 0 
conf 
htab 
mpla 
wpdb -1 
size 0.18 0.14 0.11 
TEMP 0.000 
WGHT    0.104100    3.151000 
FVAR       0.13995 
CL1   6    0.353641    0.732370    0.737646    11.00000    0.08084    0.07602 = 
         0.10643    0.01141    0.00746   -0.01791 
SI1   5    0.167877    0.515681    1.007733    11.00000    0.04319    0.04772 = 
         0.04052    0.00021    0.01200    0.01005 
N1    3    0.268484    0.257213    0.420568    11.00000    0.08105    0.07462 = 
         0.10802   -0.03980    0.02967    0.00707 
AFIX  93 
H1D   2    0.309824    0.248964    0.416724    11.00000   -1.20000 
H1E   2    0.239940    0.224108    0.370497    11.00000   -1.20000 
AFIX   0 
O1    4    0.182998    0.515997    0.791747    11.00000    0.04234    0.04688 = 
         0.04428   -0.00079    0.01348    0.00803 
C1    1    0.178688    0.335664    0.512548    11.00000    0.06491    0.05126 = 
         0.03442    0.00398    0.01419   -0.00091 
C2    1    0.130685    0.285166    0.423252    11.00000    0.08123    0.05687 = 
         0.04372   -0.00884    0.01124   -0.01490 
AFIX  43 
H2    2    0.143894    0.240975    0.361862    11.00000   -1.20000 
AFIX   0 
C3    1    0.065673    0.299576    0.424855    11.00000    0.07685    0.08275 = 
         0.05233   -0.00212    0.00591   -0.03052 
AFIX  43 
H3    2    0.034937    0.264274    0.368073    11.00000   -1.20000 
AFIX   0 
C4    1    0.044317    0.365935    0.509576    11.00000    0.04963    0.10110 = 
         0.04740   -0.00040    0.00610   -0.01723 
AFIX  43 
H4    2   -0.000508    0.375915    0.507781    11.00000   -1.20000 
AFIX   0 
C5    1    0.089218    0.416504    0.595511    11.00000    0.04955    0.06653 = 
         0.04824   -0.00088    0.01283   -0.00227 
AFIX  43 
H5    2    0.074569    0.461456    0.651270    11.00000   -1.20000 
AFIX   0 
C6    1    0.157317    0.402765    0.602523    11.00000    0.04049    0.05024 = 
         0.03336    0.00707    0.00805    0.00066 
C7    1    0.205139    0.454013    0.695726    11.00000    0.04216    0.04235 = 
         0.03116    0.00928    0.01322    0.00597 
C8    1    0.271252    0.443058    0.685846    11.00000    0.04437    0.05054 = 
         0.03346    0.00210    0.01287   -0.00116 
C9    1    0.292673    0.377890    0.588863    11.00000    0.05212    0.05571 = 
         0.03834    0.00532    0.01442    0.01140 
C10   1    0.247769    0.324164    0.507855    11.00000    0.06081    0.06257 = 
         0.03911    0.00180    0.01299    0.00985 
C11   1    0.365480    0.367991    0.569406    11.00000    0.05272    0.06432 = 
         0.04491   -0.00408    0.02157    0.01577 
C12   1    0.395366    0.416870    0.459963    11.00000    0.05555    0.07969 = 
         0.05844    0.01517    0.02033    0.01597 
AFIX  43 
H12   2    0.371315    0.457381    0.398395    11.00000   -1.20000 
AFIX   0 
C13   1    0.461483    0.407409    0.438234    11.00000    0.06168    0.09842 = 
         0.07056    0.02247    0.02360    0.01283 
AFIX  43 
H13   2    0.481435    0.441831    0.363357    11.00000   -1.20000 
AFIX   0 
C14   1    0.496896    0.348482    0.525310    11.00000    0.05755    0.10341 = 
         0.07558    0.01000    0.02425    0.01421 
AFIX  43 
H14   2    0.541188    0.342218    0.510802    11.00000   -1.20000 
AFIX   0 
C15   1    0.468015    0.299363    0.632136    11.00000    0.07528    0.11625 = 
         0.09536    0.03621    0.03894    0.05475 
AFIX  43 
H15   2    0.492347    0.258741    0.692402    11.00000   -1.20000 
AFIX   0 
C16   1    0.402850    0.308108    0.654057    11.00000    0.08375    0.10271 = 
         0.09546    0.04589    0.05027    0.04848 
AFIX  43 
H16   2    0.383435    0.272718    0.727917    11.00000   -1.20000 
AFIX   0 
C17   1    0.320529    0.501281    0.773571    11.00000    0.04868    0.05901 = 
         0.04849    0.00360    0.02368    0.01528 
C18   1    0.315494    0.579431    0.722576    11.00000    0.03630    0.07783 = 
         0.04508    0.00104    0.00945    0.00184 
AFIX  43 
H18   2    0.282261    0.595643    0.633815    11.00000   -1.20000 
AFIX   0 
C19   1    0.360763    0.634743    0.805095    11.00000    0.04360    0.06916 = 
         0.06328    0.01189    0.01307    0.01090 
C20   1    0.408554    0.611712    0.935039    11.00000    0.05645    0.07356 = 
         0.08017    0.00112    0.02521    0.00065 
AFIX  43 
H20   2    0.437767    0.649123    0.990141    11.00000   -1.20000 
AFIX   0 
C21   1    0.414545    0.536163    0.985661    11.00000    0.03573    0.11275 = 
         0.07237    0.00564   -0.00087    0.00770 
AFIX  43 
H21   2    0.448359    0.521088    1.073916    11.00000   -1.20000 
AFIX   0 
C22   1    0.370585    0.479646    0.907464    11.00000    0.04739    0.08757 = 
         0.05574    0.00717    0.01069    0.01226 
AFIX  43 
H22   2    0.374707    0.427108    0.944965    11.00000   -1.20000 
AFIX   0 
C23   1    0.242155    0.489409    1.160000    11.00000    0.09251    0.21586 = 
         0.04964    0.03633    0.01057    0.06613 
AFIX 137 
H23A  2    0.254574    0.435842    1.136681    11.00000   -1.50000 
H23B  2    0.233286    0.494094    1.283849    11.00000   -1.50000 
H23C  2    0.277418    0.524563    1.139035    11.00000   -1.50000 
AFIX   0 
C24   1    0.102675    0.443001    1.046481    11.00000    0.12721    0.06634 = 
         0.07041   -0.00216    0.05115   -0.03655 
AFIX 137 
H24A  2    0.063561    0.454217    0.965721    11.00000   -1.50000 
H24B  2    0.093076    0.446812    1.169848    11.00000   -1.50000 
H24C  2    0.117698    0.390419    1.023896    11.00000   -1.50000 
AFIX   0 
C25   1    0.138882    0.618523    1.047367    11.00000    0.06849    0.04891 = 
         0.06888   -0.01625    0.02463   -0.00182 
C26   1    0.083245    0.641998    0.904567    11.00000    0.08575    0.08645 = 
         0.16234    0.02076    0.01514    0.04311 
AFIX 137 
H26A  2    0.049223    0.602528    0.898231    11.00000   -1.50000 
H26B  2    0.099616    0.646176    0.788765    11.00000   -1.50000 
H26C  2    0.065598    0.692182    0.936110    11.00000   -1.50000 
AFIX   0 
C27   1    0.114731    0.621877    1.234086    11.00000    0.20323    0.09198 = 
         0.12752   -0.04343    0.09503    0.01707 
AFIX 137 
H27A  2    0.100053    0.674619    1.256602    11.00000   -1.50000 
H27B  2    0.150074    0.607696    1.325214    11.00000   -1.50000 
H27C  2    0.078857    0.585431    1.238024    11.00000   -1.50000 
AFIX   0 
C28   1    0.195483    0.677813    1.036074    11.00000    0.11718    0.07142 = 
         0.16070   -0.02768    0.02962   -0.03683 
AFIX 137 
H28A  2    0.205902    0.680464    0.913304    11.00000   -1.50000 
H28B  2    0.233598    0.660689    1.114359    11.00000   -1.50000 
H28C  2    0.182255    0.729268    1.073515    11.00000   -1.50000 
AFIX   0 
HKLF 4 1 1 0 0 0 1 0 0 0 1 
  
REM  cd15214 in P2(1)/c 
REM R1 =  0.1143 for    2733 Fo > 4sig(Fo)  and  0.1712 for all    4468 data 
REM    294 parameters refined using      0 restraints 
  
END 
  
WGHT      0.0988      3.3448 
  
REM No hydrogen bonds found for HTAB generation 
  
REM Highest difference peak  0.739,  deepest hole -0.375,  1-sigma level  0.069 
Q1    1   0.4489  0.5936  1.0927  11.00000  0.05    0.74 
Q2    1   0.2053  0.4844  1.0460  11.00000  0.05    0.42 
Q3    1   0.1379  0.5597  0.9998  11.00000  0.05    0.39 
Q4    1   0.3332  0.6635  0.6979  11.00000  0.05    0.34 
Q5    1   0.1290  0.4822  1.0181  11.00000  0.05    0.33 
Q6    1   0.1446  0.5246  0.8577  11.00000  0.05    0.31 
Q7    1   0.2168  0.3557  0.4895  11.00000  0.05    0.27 
Q8    1   0.2029  0.5533  1.0294  11.00000  0.05    0.26 
Q9    1   0.1640  0.3246  0.4276  11.00000  0.05    0.26 
Q10   1   0.3857  0.6793  0.8006  11.00000  0.05    0.25 
Q11   1   0.3889  0.3548  0.7036  11.00000  0.05    0.25 
Q12   1   0.2191  0.5451  0.8367  11.00000  0.05    0.25 
Q13   1   0.1814  0.3623  0.5996  11.00000  0.05    0.24 
Q14   1   0.2020  0.3170  0.5091  11.00000  0.05    0.24 
Q15   1   0.1636  0.6116  0.9384  11.00000  0.05    0.24 
Q16   1   0.3529  0.5322  0.8543  11.00000  0.05    0.24 
Q17   1   0.1533  0.4350  1.0332  11.00000  0.05    0.23 
Q18   1   0.2324  0.4757  0.6425  11.00000  0.05    0.23 
Q19   1   0.2933  0.4792  0.6573  11.00000  0.05    0.23 
Q20   1   0.1717  0.4154  0.7006  11.00000  0.05    0.22 
;
_shelx_res_checksum              68012
####################################################################### 
# 
# This file contains crystal structure data downloaded from the 
# Cambridge Structural Database (CSD) hosted by the Cambridge 
# Crystallographic Data Centre (CCDC).
# 
# Full information about CCDC data access policies and citation 
# guidelines are available at http://www.ccdc.cam.ac.uk/access/V1 
# 
# Audit and citation data items may have been added by the CCDC. 
# Please retain this information to preserve the provenance of 
# this file and to allow appropriate attribution of the data. 
# 
#######################################################################

data_dm15749
_database_code_depnum_ccdc_archive 'CCDC 1440647'
_audit_update_record             
;
2015-12-04 deposited with the CCDC.
2016-05-19 downloaded from the CCDC.
;
_audit_creation_date             2015-10-10
_audit_creation_method           
;
Olex2 1.2
(compiled 2015.09.30 svn.r3233 for OlexSys, GUI svn.r5103)
;
_shelxl_version_number           2014-3
_chemical_name_common            ?
_chemical_name_systematic        
;
 ?
;
_chemical_formula_moiety         'C32 H43 N2 Ni O2'
_chemical_formula_sum            'C32 H43 N2 Ni O2'
_chemical_formula_weight         546.39
_chemical_melting_point          ?
loop_
_atom_type_symbol
_atom_type_description
_atom_type_scat_dispersion_real
_atom_type_scat_dispersion_imag
_atom_type_scat_source
C C 0.0033 0.0016 'International Tables Vol C Tables 4.2.6.8 and 6.1.1.4'
H H 0.0000 0.0000 'International Tables Vol C Tables 4.2.6.8 and 6.1.1.4'
N N 0.0061 0.0033 'International Tables Vol C Tables 4.2.6.8 and 6.1.1.4'
Ni Ni 0.3393 1.1124 'International Tables Vol C Tables 4.2.6.8 and 6.1.1.4'
O O 0.0106 0.0060 'International Tables Vol C Tables 4.2.6.8 and 6.1.1.4'

_shelx_space_group_comment       
;
The symmetry employed for this shelxl refinement is uniquely defined
by the following loop, which should always be used as a source of
symmetry information in preference to the above space-group names.
They are only intended as comments.
;
_space_group_crystal_system      orthorhombic
_space_group_IT_number           62
_space_group_name_H-M_alt        'P n m a'
_space_group_name_Hall           '-P 2ac 2n'
loop_
_space_group_symop_operation_xyz
'x, y, z'
'x+1/2, -y+1/2, -z+1/2'
'-x, y+1/2, -z'
'-x+1/2, -y, z+1/2'
'-x, -y, -z'
'-x-1/2, y-1/2, z-1/2'
'x, -y-1/2, z'
'x-1/2, y, -z-1/2'

_cell_length_a                   16.297(6)
_cell_length_b                   17.312(7)
_cell_length_c                   10.642(5)
_cell_angle_alpha                90
_cell_angle_beta                 90
_cell_angle_gamma                90
_cell_volume                     3002(2)
_cell_formula_units_Z            4
_cell_measurement_reflns_used    4082
_cell_measurement_temperature    130
_cell_measurement_theta_max      25.71
_cell_measurement_theta_min      2.25
_shelx_estimated_absorpt_T_max   0.849
_shelx_estimated_absorpt_T_min   0.823
_exptl_absorpt_coefficient_mu    0.675
_exptl_absorpt_correction_T_max  0.7461
_exptl_absorpt_correction_T_min  0.6578
_exptl_absorpt_correction_type   multi-scan
_exptl_absorpt_process_details   
;
SADABS-2008/1 (Bruker,2008) was used for absorption correction.
wR2(int) was 0.1163 before and 0.0611 after correction.
The Ratio of minimum to maximum transmission is 0.8817.
The \l/2 correction factor is 0.0015.
;
_exptl_crystal_colour            yellow
_exptl_crystal_density_diffrn    1.209
_exptl_crystal_density_meas      .
_exptl_crystal_density_method    ?
_exptl_crystal_description       block
_exptl_crystal_F_000             1172
_exptl_crystal_size_max          0.3
_exptl_crystal_size_mid          0.28
_exptl_crystal_size_min          0.25
_exptl_special_details           
;
 ?
;
_exptl_transmission_factor_max   ?
_exptl_transmission_factor_min   ?
_diffrn_reflns_av_R_equivalents  0.0834
_diffrn_reflns_av_unetI/netI     0.0616
_diffrn_reflns_Laue_measured_fraction_full 0.971
_diffrn_reflns_Laue_measured_fraction_max 0.977
_diffrn_reflns_limit_h_max       23
_diffrn_reflns_limit_h_min       -21
_diffrn_reflns_limit_k_max       24
_diffrn_reflns_limit_k_min       -24
_diffrn_reflns_limit_l_max       15
_diffrn_reflns_limit_l_min       -14
_diffrn_reflns_number            26972
_diffrn_reflns_point_group_measured_fraction_full 0.971
_diffrn_reflns_point_group_measured_fraction_max 0.977
_diffrn_reflns_theta_full        26.000
_diffrn_reflns_theta_max         30.534
_diffrn_reflns_theta_min         2.286
_diffrn_ambient_temperature      130
_diffrn_detector_area_resol_mean ?
_diffrn_measured_fraction_theta_full 0.971
_diffrn_measured_fraction_theta_max 0.977
_diffrn_measurement_device_type  'Bruker APEX-II CCD'
_diffrn_measurement_method       '\f and \w scans'
_diffrn_radiation_monochromator  graphite
_diffrn_radiation_type           MoK\a
_diffrn_radiation_wavelength     0.71073
_diffrn_source                   ?
_diffrn_standards_number         0
_reflns_Friedel_coverage         0.000
_reflns_Friedel_fraction_full    .
_reflns_Friedel_fraction_max     .
_reflns_number_gt                2964
_reflns_number_total             4622
_reflns_special_details          
;
 Reflections were merged by SHELXL according to the crystal
 class for the calculation of statistics and refinement.
 
 _reflns_Friedel_fraction is defined as the number of unique
 Friedel pairs measured divided by the number that would be
 possible theoretically, ignoring centric projections and
 systematic absences.
;
_reflns_threshold_expression     'I > 2\s(I)'
_computing_cell_refinement       'SAINT v7.68A (Bruker, 2009)'
_computing_data_collection       ?
_computing_data_reduction        'SAINT v7.68A (Bruker, 2009)'
_computing_molecular_graphics    'Olex2 (Dolomanov et al., 2009)'
_computing_publication_material  'Olex2 (Dolomanov et al., 2009)'
_computing_structure_refinement  'XL (Sheldrick, 2008)'
_computing_structure_solution    'SIR2004 (Burla et al., 2007)'
_refine_diff_density_max         0.875
_refine_diff_density_min         -1.085
_refine_diff_density_rms         0.161
_refine_ls_extinction_coef       .
_refine_ls_extinction_method     none
_refine_ls_goodness_of_fit_ref   1.018
_refine_ls_hydrogen_treatment    constr
_refine_ls_matrix_type           full
_refine_ls_number_parameters     187
_refine_ls_number_reflns         4622
_refine_ls_number_restraints     0
_refine_ls_R_factor_all          0.1034
_refine_ls_R_factor_gt           0.0679
_refine_ls_restrained_S_all      1.018
_refine_ls_shift/su_max          0.000
_refine_ls_shift/su_mean         0.000
_refine_ls_structure_factor_coef Fsqd
_refine_ls_weighting_details     
'w=1/[\s^2^(Fo^2^)+(0.1428P)^2^] where P=(Fo^2^+2Fc^2^)/3'
_refine_ls_weighting_scheme      calc
_refine_ls_wR_factor_gt          0.1853
_refine_ls_wR_factor_ref         0.2274
_refine_special_details          
;
 ?
;
_olex2_refinement_description    
;
1. Fixed Uiso
 At 1.2 times of:
  All C(H) groups
 At 1.5 times of:
  All C(H,H,H) groups
2. Others
 Fixed Sof: H15A(0.5) H15B(0.5) H15C(0.5) H19A(0.5) H19B(0.5) H19C(0.5)
3.a Ternary CH refined with riding coordinates:
 C9(H9), C12(H12)
3.b Aromatic/amide H refined with riding coordinates:
 C2(H2), C5(H5), C6(H6), C7(H7), C17(H17)
3.c Idealised Me refined as rotating group:
 C10(H10A,H10B,H10C), C11(H11A,H11B,H11C), C13(H13A,H13B,H13C), C14(H14A,H14B,
 H14C), C15(H15A,H15B,H15C), C19(H19A,H19B,H19C)
;
_atom_sites_solution_hydrogens   geom
_atom_sites_solution_primary     ?
_atom_sites_solution_secondary   ?
loop_
_atom_site_label
_atom_site_type_symbol
_atom_site_fract_x
_atom_site_fract_y
_atom_site_fract_z
_atom_site_U_iso_or_equiv
_atom_site_adp_type
_atom_site_occupancy
_atom_site_site_symmetry_order
_atom_site_calc_flag
_atom_site_refinement_flags_posn
_atom_site_refinement_flags_adp
_atom_site_refinement_flags_occupancy
_atom_site_disorder_assembly
_atom_site_disorder_group
Ni1 Ni 0.01338(3) 0.7500 0.03181(6) 0.02452(19) Uani 1 2 d S T P . .
O1 O 0.01285(17) 0.7500 -0.1510(4) 0.0320(7) Uani 1 2 d S T P . .
O2 O 0.12882(19) 0.7500 0.0452(3) 0.0320(7) Uani 1 2 d S T P . .
N1 N -0.14588(12) 0.81135(12) 0.1177(2) 0.0222(5) Uani 1 1 d . . . . .
C1 C -0.0971(2) 0.7500 0.0876(4) 0.0246(8) Uani 1 2 d S T P . .
C2 C -0.22171(16) 0.78866(15) 0.1645(3) 0.0267(6) Uani 1 1 d . . . . .
H2 H -0.2641 0.8208 0.1906 0.032 Uiso 1 1 calc R . . . .
C3 C -0.12108(16) 0.89128(14) 0.1062(3) 0.0225(6) Uani 1 1 d . . . . .
C4 C -0.14842(16) 0.93266(16) 0.0019(3) 0.0267(6) Uani 1 1 d . . . . .
C5 C -0.12679(19) 1.01054(16) -0.0051(3) 0.0305(7) Uani 1 1 d . . . . .
H5 H -0.1447 1.0400 -0.0729 0.037 Uiso 1 1 calc R . . . .
C6 C -0.07922(18) 1.04449(16) 0.0871(4) 0.0316(7) Uani 1 1 d . . . . .
H6 H -0.0650 1.0963 0.0804 0.038 Uiso 1 1 calc R . . . .
C7 C -0.05263(17) 1.00189(15) 0.1892(3) 0.0290(6) Uani 1 1 d . . . . .
H7 H -0.0208 1.0256 0.2507 0.035 Uiso 1 1 calc R . . . .
C8 C -0.07287(16) 0.92344(15) 0.2016(3) 0.0264(6) Uani 1 1 d . . . . .
C9 C -0.04192(18) 0.87734(16) 0.3134(3) 0.0289(6) Uani 1 1 d . . . . .
H9 H -0.0642 0.8250 0.3060 0.035 Uiso 1 1 calc R . . . .
C10 C -0.0727(2) 0.9110(2) 0.4378(4) 0.0401(8) Uani 1 1 d . . . . .
H10A H -0.0535 0.9631 0.4464 0.060 Uiso 1 1 calc GR . . . .
H10B H -0.0523 0.8804 0.5062 0.060 Uiso 1 1 calc GR . . . .
H10C H -0.1316 0.9105 0.4387 0.060 Uiso 1 1 calc GR . . . .
C11 C 0.05152(19) 0.8708(2) 0.3125(4) 0.0392(8) Uani 1 1 d . . . . .
H11A H 0.0695 0.8526 0.2318 0.059 Uiso 1 1 calc GR . . . .
H11B H 0.0687 0.8351 0.3763 0.059 Uiso 1 1 calc GR . . . .
H11C H 0.0752 0.9206 0.3288 0.059 Uiso 1 1 calc GR . . . .
C12 C -0.19824(18) 0.89515(17) -0.1032(3) 0.0302(6) Uani 1 1 d . . . . .
H12 H -0.2087 0.8415 -0.0785 0.036 Uiso 1 1 calc R . . . .
C13 C -0.2808(2) 0.9338(3) -0.1213(5) 0.0586(12) Uani 1 1 d . . . . .
H13A H -0.3103 0.9336 -0.0433 0.088 Uiso 1 1 calc GR . . . .
H13B H -0.3117 0.9062 -0.1836 0.088 Uiso 1 1 calc GR . . . .
H13C H -0.2727 0.9861 -0.1486 0.088 Uiso 1 1 calc GR . . . .
C14 C -0.1503(2) 0.8933(3) -0.2259(4) 0.0538(10) Uani 1 1 d . . . . .
H14A H -0.1400 0.9452 -0.2535 0.081 Uiso 1 1 calc GR . . . .
H14B H -0.1816 0.8664 -0.2886 0.081 Uiso 1 1 calc GR . . . .
H14C H -0.0990 0.8672 -0.2129 0.081 Uiso 1 1 calc GR . . . .
C15 C 0.0662(3) 0.7500 -0.3570(6) 0.0575(16) Uani 1 2 d S T P . .
H15A H 0.0163 0.7768 -0.3773 0.086 Uiso 0.5 1 calc GR . . A -1
H15B H 0.0629 0.6977 -0.3867 0.086 Uiso 0.5 1 calc GR . . A -1
H15C H 0.1117 0.7755 -0.3966 0.086 Uiso 0.5 1 calc GR . . A -1
C16 C 0.0781(3) 0.7500 -0.2183(5) 0.0304(9) Uani 1 2 d S T P . .
C17 C 0.1588(2) 0.7500 -0.1702(4) 0.0274(8) Uani 1 2 d S T P . .
H17 H 0.2016 0.7500 -0.2280 0.033 Uiso 1 2 calc RS T P . .
C18 C 0.1797(2) 0.7500 -0.0429(4) 0.0282(9) Uani 1 2 d S T P . .
C19 C 0.2692(3) 0.7500 -0.0063(6) 0.0472(13) Uani 1 2 d S T P . .
H19A H 0.2851 0.6989 0.0192 0.071 Uiso 0.5 1 calc GR . . B -1
H19B H 0.2776 0.7853 0.0621 0.071 Uiso 0.5 1 calc GR . . B -1
H19C H 0.3018 0.7658 -0.0769 0.071 Uiso 0.5 1 calc GR . . B -1

loop_
_atom_site_aniso_label
_atom_site_aniso_U_11
_atom_site_aniso_U_22
_atom_site_aniso_U_33
_atom_site_aniso_U_23
_atom_site_aniso_U_13
_atom_site_aniso_U_12
Ni1 0.0177(3) 0.0219(3) 0.0339(4) 0.000 0.0030(2) 0.000
O1 0.0238(14) 0.0334(15) 0.039(2) 0.000 -0.0028(13) 0.000
O2 0.0219(14) 0.0463(18) 0.0279(18) 0.000 0.0047(12) 0.000
N1 0.0173(10) 0.0176(10) 0.0318(14) -0.0006(9) 0.0020(9) 0.0008(7)
C1 0.0148(16) 0.0193(16) 0.039(2) 0.000 0.0016(16) 0.000
C2 0.0163(12) 0.0264(13) 0.0373(18) -0.0020(12) 0.0041(11) 0.0015(9)
C3 0.0206(11) 0.0154(11) 0.0315(16) 0.0016(10) 0.0033(11) 0.0026(9)
C4 0.0223(13) 0.0229(12) 0.0349(17) 0.0000(11) 0.0002(11) 0.0049(10)
C5 0.0310(14) 0.0223(13) 0.0381(19) 0.0053(12) 0.0041(12) 0.0066(11)
C6 0.0330(15) 0.0177(12) 0.044(2) -0.0021(12) 0.0080(13) 0.0020(10)
C7 0.0299(14) 0.0208(12) 0.0364(18) -0.0069(12) 0.0027(13) -0.0012(10)
C8 0.0225(12) 0.0197(12) 0.0370(18) -0.0008(11) 0.0035(11) 0.0015(9)
C9 0.0300(14) 0.0255(13) 0.0311(17) -0.0012(12) -0.0044(12) -0.0007(11)
C10 0.0449(19) 0.0378(17) 0.038(2) 0.0005(14) -0.0018(15) 0.0040(15)
C11 0.0338(17) 0.0467(18) 0.037(2) 0.0048(15) -0.0026(14) 0.0085(14)
C12 0.0283(14) 0.0283(13) 0.0340(18) 0.0040(12) -0.0050(12) 0.0027(11)
C13 0.041(2) 0.064(2) 0.071(3) -0.004(2) -0.019(2) 0.0143(18)
C14 0.053(2) 0.065(2) 0.044(2) -0.015(2) 0.0040(18) -0.0175(18)
C15 0.039(3) 0.098(5) 0.036(3) 0.000 -0.004(2) 0.000
C16 0.031(2) 0.030(2) 0.031(2) 0.000 -0.0020(17) 0.000
C17 0.0247(18) 0.0295(19) 0.028(2) 0.000 0.0054(16) 0.000
C18 0.0201(18) 0.0287(19) 0.036(3) 0.000 0.0048(16) 0.000
C19 0.019(2) 0.072(4) 0.050(3) 0.000 0.005(2) 0.000

_geom_special_details            
;
 All esds (except the esd in the dihedral angle between two l.s. planes)
 are estimated using the full covariance matrix.  The cell esds are taken
 into account individually in the estimation of esds in distances, angles
 and torsion angles; correlations between esds in cell parameters are only
 used when they are defined by crystal symmetry.  An approximate (isotropic)
 treatment of cell esds is used for estimating esds involving l.s. planes.
;
loop_
_geom_bond_atom_site_label_1
_geom_bond_atom_site_label_2
_geom_bond_distance
_geom_bond_site_symmetry_2
_geom_bond_publ_flag
Ni1 O1 1.946(4) . ?
Ni1 O2 1.887(3) . ?
Ni1 C1 1.896(4) . ?
O1 C16 1.282(5) . ?
O2 C18 1.251(5) . ?
N1 C1 1.365(3) . ?
N1 C2 1.389(3) . ?
N1 C3 1.447(3) . ?
C1 N1 1.365(3) 7_575 ?
C2 C2 1.339(5) 7_575 ?
C2 H2 0.9300 . ?
C3 C4 1.394(4) . ?
C3 C8 1.399(4) . ?
C4 C5 1.396(4) . ?
C4 C12 1.527(4) . ?
C5 H5 0.9300 . ?
C5 C6 1.382(5) . ?
C6 H6 0.9300 . ?
C6 C7 1.383(5) . ?
C7 H7 0.9300 . ?
C7 C8 1.404(4) . ?
C8 C9 1.519(4) . ?
C9 H9 0.9800 . ?
C9 C10 1.530(5) . ?
C9 C11 1.527(4) . ?
C10 H10A 0.9600 . ?
C10 H10B 0.9600 . ?
C10 H10C 0.9600 . ?
C11 H11A 0.9600 . ?
C11 H11B 0.9600 . ?
C11 H11C 0.9600 . ?
C12 H12 0.9800 . ?
C12 C13 1.516(4) . ?
C12 C14 1.522(6) . ?
C13 H13A 0.9600 . ?
C13 H13B 0.9600 . ?
C13 H13C 0.9600 . ?
C14 H14A 0.9600 . ?
C14 H14B 0.9600 . ?
C14 H14C 0.9600 . ?
C15 H15A 0.9600 . ?
C15 H15B 0.9600 . ?
C15 H15C 0.9600 . ?
C15 C16 1.490(8) . ?
C16 C17 1.411(6) . ?
C17 H17 0.9300 . ?
C17 C18 1.397(6) . ?
C18 C19 1.509(6) . ?
C19 H19A 0.9600 . ?
C19 H19B 0.9600 . ?
C19 H19C 0.9600 . ?

loop_
_geom_angle_atom_site_label_1
_geom_angle_atom_site_label_2
_geom_angle_atom_site_label_3
_geom_angle
_geom_angle_site_symmetry_1
_geom_angle_site_symmetry_3
_geom_angle_publ_flag
O2 Ni1 O1 94.58(13) . . ?
O2 Ni1 C1 157.43(18) . . ?
C1 Ni1 O1 107.99(17) . . ?
C16 O1 Ni1 123.7(3) . . ?
C18 O2 Ni1 127.2(3) . . ?
C1 N1 C2 112.5(2) . . ?
C1 N1 C3 124.2(2) . . ?
C2 N1 C3 123.3(2) . . ?
N1 C1 Ni1 128.80(15) 7_575 . ?
N1 C1 Ni1 128.79(15) . . ?
N1 C1 N1 102.2(3) 7_575 . ?
N1 C2 H2 126.8 . . ?
C2 C2 N1 106.43(14) 7_575 . ?
C2 C2 H2 126.8 7_575 . ?
C4 C3 N1 118.0(3) . . ?
C4 C3 C8 123.5(2) . . ?
C8 C3 N1 118.4(3) . . ?
C3 C4 C5 117.3(3) . . ?
C3 C4 C12 122.3(3) . . ?
C5 C4 C12 120.4(3) . . ?
C4 C5 H5 119.5 . . ?
C6 C5 C4 121.0(3) . . ?
C6 C5 H5 119.5 . . ?
C5 C6 H6 119.8 . . ?
C5 C6 C7 120.5(3) . . ?
C7 C6 H6 119.8 . . ?
C6 C7 H7 119.5 . . ?
C6 C7 C8 121.0(3) . . ?
C8 C7 H7 119.5 . . ?
C3 C8 C7 116.7(3) . . ?
C3 C8 C9 123.1(2) . . ?
C7 C8 C9 120.2(3) . . ?
C8 C9 H9 107.5 . . ?
C8 C9 C10 111.6(2) . . ?
C8 C9 C11 111.4(3) . . ?
C10 C9 H9 107.5 . . ?
C11 C9 H9 107.5 . . ?
C11 C9 C10 111.1(3) . . ?
C9 C10 H10A 109.5 . . ?
C9 C10 H10B 109.5 . . ?
C9 C10 H10C 109.5 . . ?
H10A C10 H10B 109.5 . . ?
H10A C10 H10C 109.5 . . ?
H10B C10 H10C 109.5 . . ?
C9 C11 H11A 109.5 . . ?
C9 C11 H11B 109.5 . . ?
C9 C11 H11C 109.5 . . ?
H11A C11 H11B 109.5 . . ?
H11A C11 H11C 109.5 . . ?
H11B C11 H11C 109.5 . . ?
C4 C12 H12 107.4 . . ?
C13 C12 C4 112.2(3) . . ?
C13 C12 H12 107.4 . . ?
C13 C12 C14 110.8(3) . . ?
C14 C12 C4 111.4(3) . . ?
C14 C12 H12 107.4 . . ?
C12 C13 H13A 109.5 . . ?
C12 C13 H13B 109.5 . . ?
C12 C13 H13C 109.5 . . ?
H13A C13 H13B 109.5 . . ?
H13A C13 H13C 109.5 . . ?
H13B C13 H13C 109.5 . . ?
C12 C14 H14A 109.5 . . ?
C12 C14 H14B 109.5 . . ?
C12 C14 H14C 109.5 . . ?
H14A C14 H14B 109.5 . . ?
H14A C14 H14C 109.5 . . ?
H14B C14 H14C 109.5 . . ?
H15A C15 H15B 109.5 . . ?
H15A C15 H15C 109.5 . . ?
H15B C15 H15C 109.5 . . ?
C16 C15 H15A 109.5 . . ?
C16 C15 H15B 109.5 . . ?
C16 C15 H15C 109.5 . . ?
O1 C16 C15 116.4(4) . . ?
O1 C16 C17 124.8(4) . . ?
C17 C16 C15 118.8(4) . . ?
C16 C17 H17 117.3 . . ?
C18 C17 C16 125.3(4) . . ?
C18 C17 H17 117.3 . . ?
O2 C18 C17 124.4(4) . . ?
O2 C18 C19 116.6(4) . . ?
C17 C18 C19 119.0(4) . . ?
C18 C19 H19A 109.5 . . ?
C18 C19 H19B 109.5 . . ?
C18 C19 H19C 109.5 . . ?
H19A C19 H19B 109.5 . . ?
H19A C19 H19C 109.5 . . ?
H19B C19 H19C 109.5 . . ?

loop_
_geom_torsion_atom_site_label_1
_geom_torsion_atom_site_label_2
_geom_torsion_atom_site_label_3
_geom_torsion_atom_site_label_4
_geom_torsion
_geom_torsion_site_symmetry_1
_geom_torsion_site_symmetry_2
_geom_torsion_site_symmetry_3
_geom_torsion_site_symmetry_4
_geom_torsion_publ_flag
Ni1 O1 C16 C15 180.000(0) . . . . ?
Ni1 O1 C16 C17 0.000(0) . . . . ?
Ni1 O2 C18 C17 0.0 . . . . ?
Ni1 O2 C18 C19 180.0 . . . . ?
O1 Ni1 O2 C18 0.0 . . . . ?
O1 Ni1 C1 N1 -93.0(4) . . . . ?
O1 Ni1 C1 N1 93.0(4) . . . 7_575 ?
O1 C16 C17 C18 0.000(0) . . . . ?
O2 Ni1 C1 N1 87.0(4) . . . . ?
O2 Ni1 C1 N1 -87.0(4) . . . 7_575 ?
N1 C3 C4 C5 177.4(2) . . . . ?
N1 C3 C4 C12 -4.1(4) . . . . ?
N1 C3 C8 C7 -177.7(2) . . . . ?
N1 C3 C8 C9 3.1(4) . . . . ?
C1 Ni1 O2 C18 180.000(0) . . . . ?
C1 N1 C2 C2 0.0(3) . . . 7_575 ?
C1 N1 C3 C4 100.7(4) . . . . ?
C1 N1 C3 C8 -81.0(4) . . . . ?
C2 N1 C1 Ni1 -175.2(3) . . . . ?
C2 N1 C1 N1 0.0(5) . . . 7_575 ?
C2 N1 C3 C4 -81.3(4) . . . . ?
C2 N1 C3 C8 97.1(3) . . . . ?
C3 N1 C1 Ni1 3.0(6) . . . . ?
C3 N1 C1 N1 178.22(19) . . . 7_575 ?
C3 N1 C2 C2 -178.2(2) . . . 7_575 ?
C3 C4 C5 C6 0.9(4) . . . . ?
C3 C4 C12 C13 121.7(3) . . . . ?
C3 C4 C12 C14 -113.5(4) . . . . ?
C3 C8 C9 C10 -120.4(3) . . . . ?
C3 C8 C9 C11 114.8(3) . . . . ?
C4 C3 C8 C7 0.5(4) . . . . ?
C4 C3 C8 C9 -178.7(3) . . . . ?
C4 C5 C6 C7 -0.6(5) . . . . ?
C5 C4 C12 C13 -59.9(4) . . . . ?
C5 C4 C12 C14 65.0(4) . . . . ?
C5 C6 C7 C8 0.3(5) . . . . ?
C6 C7 C8 C3 -0.2(4) . . . . ?
C6 C7 C8 C9 179.0(3) . . . . ?
C7 C8 C9 C10 60.5(4) . . . . ?
C7 C8 C9 C11 -64.4(3) . . . . ?
C8 C3 C4 C5 -0.9(4) . . . . ?
C8 C3 C4 C12 177.6(3) . . . . ?
C12 C4 C5 C6 -177.6(3) . . . . ?
C15 C16 C17 C18 180.000(0) . . . . ?
C16 C17 C18 O2 0.000(0) . . . . ?
C16 C17 C18 C19 180.000(0) . . . . ?

_iucr_refine_instructions_details 
;
TITL dm15749 in Pnma
CELL 0.71073 16.2965 17.3122 10.6418 90 90 90
ZERR 4 0.0064 0.0068 0.0045 0 0 0
LATT 1
SYMM 0.5+X,0.5-Y,0.5-Z
SYMM -X,0.5+Y,-Z
SYMM 0.5-X,-Y,0.5+Z
SFAC C H N Ni O
UNIT 128 172 8 4 8
 
L.S. 5
PLAN  -10 0 0
SIZE 0.25 0.28 0.3
TEMP 23
BOND $H
fmap 2
MORE -1
ACTA 52
CONF
REM <olex2.extras>
REM <HklSrc "%.\\dm15749.hkl">
REM </olex2.extras>
 
WGHT    0.142800
FVAR       0.10237
NI1   4    0.013381    0.750000    0.031810    10.50000    0.01774    0.02192 =
         0.03390    0.00000    0.00297    0.00000
O1    5    0.012847    0.750000   -0.151020    10.50000    0.02383    0.03339 =
         0.03864    0.00000   -0.00279    0.00000
O2    5    0.128821    0.750000    0.045190    10.50000    0.02192    0.04627 =
         0.02790    0.00000    0.00469    0.00000
N1    3   -0.145878    0.811353    0.117708    11.00000    0.01728    0.01759 =
         0.03180   -0.00056    0.00198    0.00084
C1    1   -0.097120    0.750000    0.087584    10.50000    0.01483    0.01934 =
         0.03948    0.00000    0.00164    0.00000
C2    1   -0.221714    0.788660    0.164494    11.00000    0.01631    0.02645 =
         0.03727   -0.00204    0.00406    0.00148
AFIX  43
H2    2   -0.264107    0.820828    0.190648    11.00000   -1.20000
AFIX   0
C3    1   -0.121076    0.891284    0.106158    11.00000    0.02060    0.01535 =
         0.03149    0.00158    0.00333    0.00259
C4    1   -0.148425    0.932661    0.001925    11.00000    0.02232    0.02288 =
         0.03488    0.00004    0.00016    0.00494
C5    1   -0.126792    1.010540   -0.005126    11.00000    0.03105    0.02230 =
         0.03814    0.00529    0.00413    0.00655
AFIX  43
H5    2   -0.144657    1.040016   -0.072870    11.00000   -1.20000
AFIX   0
C6    1   -0.079222    1.044491    0.087070    11.00000    0.03299    0.01774 =
         0.04420   -0.00208    0.00796    0.00202
AFIX  43
H6    2   -0.064978    1.096348    0.080398    11.00000   -1.20000
AFIX   0
C7    1   -0.052634    1.001893    0.189228    11.00000    0.02992    0.02081 =
         0.03637   -0.00688    0.00269   -0.00124
AFIX  43
H7    2   -0.020849    1.025603    0.250712    11.00000   -1.20000
AFIX   0
C8    1   -0.072868    0.923443    0.201563    11.00000    0.02246    0.01975 =
         0.03698   -0.00082    0.00348    0.00154
C9    1   -0.041920    0.877340    0.313383    11.00000    0.03001    0.02551 =
         0.03114   -0.00117   -0.00442   -0.00068
AFIX  13
H9    2   -0.064181    0.824952    0.305968    11.00000   -1.20000
AFIX   0
C10   1   -0.072691    0.910959    0.437763    11.00000    0.04485    0.03779 =
         0.03766    0.00053   -0.00175    0.00402
AFIX 137
H10A  2   -0.053461    0.963104    0.446386    11.00000   -1.50000
H10B  2   -0.052320    0.880368    0.506232    11.00000   -1.50000
H10C  2   -0.131594    0.910492    0.438691    11.00000   -1.50000
AFIX   0
C11   1    0.051520    0.870823    0.312502    11.00000    0.03378    0.04670 =
         0.03725    0.00476   -0.00259    0.00847
AFIX 137
H11A  2    0.069455    0.852646    0.231822    11.00000   -1.50000
H11B  2    0.068656    0.835121    0.376345    11.00000   -1.50000
H11C  2    0.075194    0.920603    0.328784    11.00000   -1.50000
AFIX   0
C12   1   -0.198240    0.895147   -0.103187    11.00000    0.02830    0.02831 =
         0.03403    0.00404   -0.00499    0.00274
AFIX  13
H12   2   -0.208651    0.841494   -0.078527    11.00000   -1.20000
AFIX   0
C13   1   -0.280829    0.933807   -0.121349    11.00000    0.04052    0.06419 =
         0.07106   -0.00442   -0.01890    0.01433
AFIX 137
H13A  2   -0.310350    0.933638   -0.043284    11.00000   -1.50000
H13B  2   -0.311703    0.906161   -0.183636    11.00000   -1.50000
H13C  2   -0.272750    0.986113   -0.148632    11.00000   -1.50000
AFIX   0
C14   1   -0.150285    0.893326   -0.225886    11.00000    0.05269    0.06509 =
         0.04370   -0.01451    0.00396   -0.01748
AFIX 137
H14A  2   -0.139994    0.945211   -0.253544    11.00000   -1.50000
H14B  2   -0.181581    0.866446   -0.288566    11.00000   -1.50000
H14C  2   -0.099033    0.867171   -0.212936    11.00000   -1.50000
AFIX   0
C15   1    0.066189    0.750000   -0.357033    10.50000    0.03895    0.09779 =
         0.03583    0.00000   -0.00428    0.00000
PART -1
AFIX 137
H15A  2    0.016321    0.776764   -0.377288    10.50000   -1.50000
H15B  2    0.062860    0.697724   -0.386691    10.50000   -1.50000
H15C  2    0.111682    0.775512   -0.396554    10.50000   -1.50000
AFIX   0
PART 0
C16   1    0.078145    0.750000   -0.218260    10.50000    0.03109    0.02959 =
         0.03052    0.00000   -0.00201    0.00000
C17   1    0.158819    0.750000   -0.170212    10.50000    0.02471    0.02951 =
         0.02788    0.00000    0.00540    0.00000
AFIX  43
H17   2    0.201614    0.750000   -0.228025    10.50000   -1.20000
AFIX   0
C18   1    0.179691    0.750000   -0.042853    10.50000    0.02006    0.02875 =
         0.03592    0.00000    0.00483    0.00000
C19   1    0.269167    0.750000   -0.006298    10.50000    0.01942    0.07205 =
         0.05010    0.00000    0.00496    0.00000
PART -1
AFIX 137
H19A  2    0.285053    0.698949    0.019172    10.50000   -1.50000
H19B  2    0.277577    0.785288    0.062087    10.50000   -1.50000
H19C  2    0.301790    0.765763   -0.076900    10.50000   -1.50000
AFIX   0
HKLF 4
 
REM  dm15749 in Pnma
REM R1 =  0.0679 for    2964 Fo > 4sig(Fo)  and  0.1034 for all    4622 data
REM    187 parameters refined using      0 restraints
 
END  
     
WGHT      0.1428      0.0000 

REM Highest difference peak  0.875,  deepest hole -1.085,  1-sigma level  0.161
Q1    1  -0.0144  0.7273  0.0857  11.00000  0.05    0.87
Q2    1   0.1047  0.7500 -0.4123  10.50000  0.05    0.82
Q3    1  -0.0175  0.7500 -0.0324  10.50000  0.05    0.81
Q4    1  -0.0634  0.7500  0.0314  10.50000  0.05    0.72
Q5    1   0.0471  0.7500  0.0876  10.50000  0.05    0.70
Q6    1   0.1465  0.7500  0.0167  10.50000  0.05    0.61
Q7    1  -0.0683  0.8924  0.2557  11.00000  0.05    0.61
Q8    1   0.0465  0.7500 -0.0220  10.50000  0.05    0.58
Q9    1  -0.0390  0.7500 -0.0817  10.50000  0.05    0.56
Q10   1   0.0958  0.7500  0.0273  10.50000  0.05    0.55

  REM The information below was added by Olex2.
  REM
  REM R1 = 0.0679 for 2964 Fo > 4sig(Fo) and 0.1034 for all 28399 data
  REM n/a parameters refined using n/a restraints
  REM Highest difference peak 0.87, deepest hole -1.09
  REM Mean Shift 0, Max Shift 0.000.
  
  REM +++ Tabular Listing of Refinement Information +++
  REM R1_all = 0.1034
  REM R1_gt = 0.0679
  REM wR_ref = 0.2274
  REM GOOF = 1.018
  REM Shift_max = 0.000
  REM Shift_mean = 0
  REM Reflections_all = 28399
  REM Reflections_gt = 2964
  REM Parameters = n/a
  REM Hole = -1.09
  REM Peak = 0.87
  REM Flack = n/a
  
  
;
_olex2_submission_special_instructions 'No special instructions were received'
